# Supplementary material for: The ER Lumenal Hsp70 Protein FpLhs1 Is Important for Conidiation and Plant Infection in Fusarium pseudograminearum
Source: Front Microbiol. 2019 Jun 28;10:1401. doi: 10.3389/fmicb.2019.01401 (PMC6611370; doi:10.3389/fmicb.2019.01401)
Supplement: Supplementary file 4 [file Table_3.xlsx]

## Sheet: DOWN
	Protein	10/WT	3/WT		Supplementray Table S3. Low-content proteins in the two fplhs1 mutants
1	K3VRA3	0.019153	0.029111
2	K3UQ26	0.020864	0.026041
3	K3VAE2	0.022699	0.01178
4	K3W1D1	0.023426	0.024013
5	K3W141	0.036266	0.040837
6	K3V6S4	0.04234	0.096361
7	K3UXM5	0.047646	0.045761
8	K3VXP1	0.061078	0.037367
9	K3UZH9	0.067362	0.065024
10	K3VPN9	0.077587	0.050448
11	K3VWV0	0.08735	0.075007
12	K3UBH4	0	0
13	K3UC58	0	0
14	K3UDA8	0	0
15	K3UDG0	0	0
16	K3UIX4	0	0
17	K3UK49	0	0
18	K3ULW1	0	0
19	K3ULZ9	0	0
20	K3UTF4	0	0
21	K3UV02	0	0
22	K3V1F6	0	0
23	K3V6F9	0	0
24	K3V7E9	0	0
25	K3V8I2	0	0
26	K3V8S0	0	0
27	K3V931	0	0
28	K3VA22	0	0
29	K3VAN6	0	0
30	K3VBA9	0	0
31	K3VD58	0	0
32	K3VF90	0	0
33	K3VFU7	0	0
34	K3VGA3	0	0
35	K3VKE0	0	0
36	K3VKM8	0	0
37	K3VKT9	0	0
38	K3VNQ9	0	0
39	K3VP79	0	0
40	K3VPK0	0	0
41	K3VQ53	0	0
42	K3VQ90	0	0
43	K3VQT1	0	0
44	K3VQX6	0	0
45	K3VRE4	0	0
46	K3VSE4	0	0
47	K3VSL9	0	0
48	K3VUF8	0	0
49	K3VUW9	0	0
50	K3VWH2	0	0
51	K3VXX3	0	0
52	K3VZH9	0	0
53	K3W0R4	0	0
54	K3W135	0	0
55	K3W1H3	0	0
56	K3W2J3	0	0
57	K3W2J4	0	0
58	K3W2T2	0	0
59	K3W2W0	0	0
60	K3W350	0	0

## Sheet: BP
Level	GO_ID	Term	Type	Seqs_Num	Sequences
1	GO:0008150	biological_process	Biological Process	18	K3V8I2,K3UC58,K3UDA8,K3UTF4,K3VKM8,K3VFU7,K3W1H3,K3V6F9,K3VGA3,K3UDG0,K3VSL9,K3VAE2,K3VNQ9,K3VQ53,K3W350,K3UBH4,K3VP79,K3W2J3
2	GO:0008152	metabolic process	Biological Process	15	K3UC58,K3UDA8,K3UTF4,K3VKM8,K3VFU7,K3W1H3,K3V6F9,K3VGA3,K3UDG0,K3VSL9,K3VAE2,K3VNQ9,K3VQ53,K3W350,K3UBH4
2	GO:0009987	cellular process	Biological Process	9	K3V8I2,K3V6F9,K3VGA3,K3UDG0,K3VSL9,K3VNQ9,K3VQ53,K3W350,K3UBH4
2	GO:0050896	response to stimulus	Biological Process	3	K3V8I2,K3UDG0,K3V6F9
2	GO:0050789	regulation of biological process	Biological Process	2	K3V6F9,K3UDG0
2	GO:0051179	localization	Biological Process	2	K3VP79,K3W2J3
2	GO:0065007	biological regulation	Biological Process	2	K3V6F9,K3UDG0
2	GO:0032502	developmental process	Biological Process	1	K3V8I2
2	GO:0048518	positive regulation of biological process	Biological Process	1	K3UDG0
3	GO:0055114	oxidation-reduction process	Biological Process	2	K3VFU7,K3W1H3
3	GO:0006807	nitrogen compound metabolic process	Biological Process	6	K3V6F9,K3VGA3,K3UDG0,K3VSL9,K3VQ53,K3W350
3	GO:0009056	catabolic process	Biological Process	3	K3VGA3,K3W350,K3UBH4
3	GO:0009058	biosynthetic process	Biological Process	2	K3UDG0,K3VSL9
3	GO:0009893	positive regulation of metabolic process	Biological Process	1	K3UDG0
3	GO:0019222	regulation of metabolic process	Biological Process	1	K3UDG0
3	GO:0044237	cellular metabolic process	Biological Process	8	K3V6F9,K3VGA3,K3UDG0,K3VSL9,K3VNQ9,K3VQ53,K3W350,K3UBH4
3	GO:0044238	primary metabolic process	Biological Process	12	K3UC58,K3UDA8,K3UTF4,K3VKM8,K3VGA3,K3UDG0,K3VSL9,K3VAE2,K3VQ53,K3W350,K3V6F9,K3UBH4
3	GO:0044281	small molecule metabolic process	Biological Process	3	K3VGA3,K3W350,K3UBH4
3	GO:0071704	organic substance metabolic process	Biological Process	12	K3UC58,K3UDA8,K3UTF4,K3VKM8,K3V6F9,K3VGA3,K3UDG0,K3VSL9,K3VAE2,K3VQ53,K3W350,K3UBH4
3	GO:0019725	cellular homeostasis	Biological Process	1	K3V6F9
3	GO:0048522	positive regulation of cellular process	Biological Process	1	K3UDG0
3	GO:0048869	cellular developmental process	Biological Process	1	K3V8I2
3	GO:0050794	regulation of cellular process	Biological Process	2	K3V6F9,K3UDG0
3	GO:0051716	cellular response to stimulus	Biological Process	3	K3V8I2,K3UDG0,K3V6F9
3	GO:0007568	aging	Biological Process	1	K3V8I2
3	GO:0007571	age-dependent general metabolic decline	Biological Process	1	K3V8I2
3	GO:0006950	response to stress	Biological Process	3	K3V8I2,K3UDG0,K3V6F9
3	GO:0042221	response to chemical	Biological Process	2	K3V8I2,K3V6F9
3	GO:0051234	establishment of localization	Biological Process	2	K3VP79,K3W2J3
3	GO:0065008	regulation of biological quality	Biological Process	1	K3V6F9
3	GO:0065009	regulation of molecular function	Biological Process	1	K3UDG0
4	GO:0034641	cellular nitrogen compound metabolic process	Biological Process	5	K3V6F9,K3VGA3,K3UDG0,K3VSL9,K3VQ53
4	GO:0051171	regulation of nitrogen compound metabolic process	Biological Process	1	K3UDG0
4	GO:1901564	organonitrogen compound metabolic process	Biological Process	5	K3V6F9,K3VGA3,K3UDG0,K3VSL9,K3W350
4	GO:0044248	cellular catabolic process	Biological Process	3	K3VGA3,K3W350,K3UBH4
4	GO:0044282	small molecule catabolic process	Biological Process	2	K3W350,K3UBH4
4	GO:1901575	organic substance catabolic process	Biological Process	3	K3VGA3,K3W350,K3UBH4
4	GO:0009889	regulation of biosynthetic process	Biological Process	1	K3UDG0
4	GO:0044249	cellular biosynthetic process	Biological Process	2	K3UDG0,K3VSL9
4	GO:1901576	organic substance biosynthetic process	Biological Process	2	K3UDG0,K3VSL9
4	GO:0031325	positive regulation of cellular metabolic process	Biological Process	1	K3UDG0
4	GO:0031323	regulation of cellular metabolic process	Biological Process	1	K3UDG0
4	GO:0060255	regulation of macromolecule metabolic process	Biological Process	1	K3UDG0
4	GO:0080090	regulation of primary metabolic process	Biological Process	1	K3UDG0
4	GO:0006790	sulfur compound metabolic process	Biological Process	1	K3V6F9
4	GO:0006082	organic acid metabolic process	Biological Process	2	K3W350,K3UBH4
4	GO:0006575	cellular modified amino acid metabolic process	Biological Process	1	K3V6F9
4	GO:0006725	cellular aromatic compound metabolic process	Biological Process	2	K3VGA3,K3VQ53
4	GO:0006793	phosphorus metabolic process	Biological Process	2	K3VNQ9,K3UDG0
4	GO:0044255	cellular lipid metabolic process	Biological Process	1	K3UBH4
4	GO:0044260	cellular macromolecule metabolic process	Biological Process	4	K3UDG0,K3VSL9,K3VQ53,K3V6F9
4	GO:0046483	heterocycle metabolic process	Biological Process	3	K3VGA3,K3VQ53,K3W350
4	GO:0005975	carbohydrate metabolic process	Biological Process	4	K3UC58,K3UDA8,K3UTF4,K3VKM8
4	GO:0006139	nucleobase-containing compound metabolic process	Biological Process	2	K3VGA3,K3VQ53
4	GO:0006520	cellular amino acid metabolic process	Biological Process	1	K3W350
4	GO:0006629	lipid metabolic process	Biological Process	2	K3UBH4,K3VAE2
4	GO:0019538	protein metabolic process	Biological Process	3	K3UDG0,K3VSL9,K3V6F9
4	GO:0055086	nucleobase-containing small molecule metabolic process	Biological Process	1	K3VGA3
4	GO:0043170	macromolecule metabolic process	Biological Process	4	K3UDG0,K3VSL9,K3VQ53,K3V6F9
4	GO:1901360	organic cyclic compound metabolic process	Biological Process	3	K3VGA3,K3VQ53,K3W350
4	GO:0045454	cell redox homeostasis	Biological Process	1	K3V6F9
4	GO:0007569	cell aging	Biological Process	1	K3V8I2
4	GO:0033554	cellular response to stress	Biological Process	3	K3V8I2,K3V6F9,K3UDG0
4	GO:0070887	cellular response to chemical stimulus	Biological Process	2	K3V8I2,K3V6F9
4	GO:0001306	age-dependent response to oxidative stress	Biological Process	1	K3V8I2
4	GO:0001323	age-dependent general metabolic decline involved in chronological cell aging	Biological Process	1	K3V8I2
4	GO:0006979	response to oxidative stress	Biological Process	2	K3V8I2,K3V6F9
4	GO:0010033	response to organic substance	Biological Process	1	K3V6F9
4	GO:1901700	response to oxygen-containing compound	Biological Process	2	K3V8I2,K3V6F9
4	GO:0006810	transport	Biological Process	2	K3VP79,K3W2J3
4	GO:0042592	homeostatic process	Biological Process	1	K3V6F9
4	GO:0044093	positive regulation of molecular function	Biological Process	1	K3UDG0
4	GO:0050790	regulation of catalytic activity	Biological Process	1	K3UDG0
5	GO:0043603	cellular amide metabolic process	Biological Process	3	K3V6F9,K3UDG0,K3VSL9
5	GO:0044270	cellular nitrogen compound catabolic process	Biological Process	1	K3VGA3
5	GO:0044271	cellular nitrogen compound biosynthetic process	Biological Process	2	K3UDG0,K3VSL9
5	GO:0072521	purine-containing compound metabolic process	Biological Process	1	K3VGA3
5	GO:0034248	regulation of cellular amide metabolic process	Biological Process	1	K3UDG0
5	GO:0051246	regulation of protein metabolic process	Biological Process	1	K3UDG0
5	GO:0006518	peptide metabolic process	Biological Process	3	K3V6F9,K3UDG0,K3VSL9
5	GO:0009112	nucleobase metabolic process	Biological Process	1	K3VGA3
5	GO:1901565	organonitrogen compound catabolic process	Biological Process	2	K3VGA3,K3W350
5	GO:1901566	organonitrogen compound biosynthetic process	Biological Process	2	K3UDG0,K3VSL9
5	GO:0016054	organic acid catabolic process	Biological Process	2	K3W350,K3UBH4
5	GO:0019439	aromatic compound catabolic process	Biological Process	1	K3VGA3
5	GO:0044242	cellular lipid catabolic process	Biological Process	1	K3UBH4
5	GO:0046700	heterocycle catabolic process	Biological Process	2	K3VGA3,K3W350
5	GO:0016042	lipid catabolic process	Biological Process	1	K3UBH4
5	GO:1901361	organic cyclic compound catabolic process	Biological Process	2	K3VGA3,K3W350
5	GO:0010556	regulation of macromolecule biosynthetic process	Biological Process	1	K3UDG0
5	GO:0031326	regulation of cellular biosynthetic process	Biological Process	1	K3UDG0
5	GO:0034645	cellular macromolecule biosynthetic process	Biological Process	2	K3UDG0,K3VSL9
5	GO:0009059	macromolecule biosynthetic process	Biological Process	2	K3UDG0,K3VSL9
5	GO:0010562	positive regulation of phosphorus metabolic process	Biological Process	1	K3UDG0
5	GO:0032268	regulation of cellular protein metabolic process	Biological Process	1	K3UDG0
5	GO:0051174	regulation of phosphorus metabolic process	Biological Process	1	K3UDG0
5	GO:0010468	regulation of gene expression	Biological Process	1	K3UDG0
5	GO:0006749	glutathione metabolic process	Biological Process	1	K3V6F9
5	GO:0043436	oxoacid metabolic process	Biological Process	2	K3W350,K3UBH4
5	GO:0006796	phosphate-containing compound metabolic process	Biological Process	2	K3UDG0,K3VNQ9
5	GO:0006631	fatty acid metabolic process	Biological Process	1	K3UBH4
5	GO:0016070	RNA metabolic process	Biological Process	1	K3VQ53
5	GO:0044267	cellular protein metabolic process	Biological Process	3	K3UDG0,K3VSL9,K3V6F9
5	GO:0006560	proline metabolic process	Biological Process	1	K3W350
5	GO:0090304	nucleic acid metabolic process	Biological Process	1	K3VQ53
5	GO:0009063	cellular amino acid catabolic process	Biological Process	1	K3W350
5	GO:1901605	alpha-amino acid metabolic process	Biological Process	1	K3W350
5	GO:0036211	protein modification process	Biological Process	1	K3V6F9
5	GO:0010467	gene expression	Biological Process	3	K3UDG0,K3VSL9,K3VQ53
5	GO:0043412	macromolecule modification	Biological Process	1	K3V6F9
5	GO:0001300	chronological cell aging	Biological Process	1	K3V8I2
5	GO:0001302	replicative cell aging	Biological Process	1	K3V8I2
5	GO:0034599	cellular response to oxidative stress	Biological Process	2	K3V8I2,K3V6F9
5	GO:0071310	cellular response to organic substance	Biological Process	1	K3V6F9
5	GO:1901701	cellular response to oxygen-containing compound	Biological Process	2	K3V8I2,K3V6F9
5	GO:0001315	age-dependent response to reactive oxygen species	Biological Process	1	K3V8I2
5	GO:0001324	age-dependent response to oxidative stress involved in chronological cell aging	Biological Process	1	K3V8I2
5	GO:0000302	response to reactive oxygen species	Biological Process	1	K3V8I2
5	GO:1901654	response to ketone	Biological Process	1	K3V6F9
5	GO:0055085	transmembrane transport	Biological Process	2	K3VP79,K3W2J3
5	GO:0043085	positive regulation of catalytic activity	Biological Process	1	K3UDG0
5	GO:0051338	regulation of transferase activity	Biological Process	1	K3UDG0
6	GO:0043604	amide biosynthetic process	Biological Process	2	K3UDG0,K3VSL9
6	GO:0072523	purine-containing compound catabolic process	Biological Process	1	K3VGA3
6	GO:0006144	purine nucleobase metabolic process	Biological Process	1	K3VGA3
6	GO:0006417	regulation of translation	Biological Process	1	K3UDG0
6	GO:0043043	peptide biosynthetic process	Biological Process	2	K3UDG0,K3VSL9
6	GO:0046113	nucleobase catabolic process	Biological Process	1	K3VGA3
6	GO:0046395	carboxylic acid catabolic process	Biological Process	2	K3W350,K3UBH4
6	GO:0009062	fatty acid catabolic process	Biological Process	1	K3UBH4
6	GO:0006562	proline catabolic process	Biological Process	1	K3W350
6	GO:2000112	regulation of cellular macromolecule biosynthetic process	Biological Process	1	K3UDG0
6	GO:0006412	translation	Biological Process	2	K3UDG0,K3VSL9
6	GO:0045937	positive regulation of phosphate metabolic process	Biological Process	1	K3UDG0
6	GO:0019220	regulation of phosphate metabolic process	Biological Process	1	K3UDG0
6	GO:0010608	posttranscriptional regulation of gene expression	Biological Process	1	K3UDG0
6	GO:0019752	carboxylic acid metabolic process	Biological Process	2	K3W350,K3UBH4
6	GO:0016310	phosphorylation	Biological Process	1	K3UDG0
6	GO:0046459	short-chain fatty acid metabolic process	Biological Process	1	K3UBH4
6	GO:0006396	RNA processing	Biological Process	1	K3VQ53
6	GO:0006464	cellular protein modification process	Biological Process	1	K3V6F9
6	GO:1901606	alpha-amino acid catabolic process	Biological Process	1	K3W350
6	GO:0009064	glutamine family amino acid metabolic process	Biological Process	1	K3W350
6	GO:0034614	cellular response to reactive oxygen species	Biological Process	1	K3V8I2
6	GO:0036245	cellular response to menadione	Biological Process	1	K3V6F9
6	GO:1901655	cellular response to ketone	Biological Process	1	K3V6F9
6	GO:0072353	cellular age-dependent response to reactive oxygen species	Biological Process	1	K3V8I2
6	GO:0001320	age-dependent response to reactive oxygen species involved in chronological cell aging	Biological Process	1	K3V8I2
6	GO:0051347	positive regulation of transferase activity	Biological Process	1	K3UDG0
6	GO:0043549	regulation of kinase activity	Biological Process	1	K3UDG0
7	GO:0006145	purine nucleobase catabolic process	Biological Process	1	K3VGA3
7	GO:0046098	guanine metabolic process	Biological Process	1	K3VGA3
7	GO:0072329	monocarboxylic acid catabolic process	Biological Process	1	K3UBH4
7	GO:0019626	short-chain fatty acid catabolic process	Biological Process	1	K3UBH4
7	GO:0010133	proline catabolic process to glutamate	Biological Process	1	K3W350
7	GO:0042327	positive regulation of phosphorylation	Biological Process	1	K3UDG0
7	GO:0042325	regulation of phosphorylation	Biological Process	1	K3UDG0
7	GO:0032787	monocarboxylic acid metabolic process	Biological Process	1	K3UBH4
7	GO:0043648	dicarboxylic acid metabolic process	Biological Process	1	K3W350
7	GO:0019541	propionate metabolic process	Biological Process	1	K3UBH4
7	GO:0008380	RNA splicing	Biological Process	1	K3VQ53
7	GO:0010731	protein glutathionylation	Biological Process	1	K3V6F9
7	GO:0009065	glutamine family amino acid catabolic process	Biological Process	1	K3W350
7	GO:0006536	glutamate metabolic process	Biological Process	1	K3W350
7	GO:0033674	positive regulation of kinase activity	Biological Process	1	K3UDG0
8	GO:0006147	guanine catabolic process	Biological Process	1	K3VGA3
8	GO:0019543	propionate catabolic process	Biological Process	1	K3UBH4
9	GO:0019629	propionate catabolic process, 2-methylcitrate cycle	Biological Process	1	K3UBH4

## Sheet: MF
Level	GO_ID	Term	Type	Seqs_Num	Sequences
1	GO:0003674	molecular_function	Molecular Function	36	K3V6F9,K3VNQ9,K3UDG0,K3VSL9,K3VPK0,K3VQX6,K3VSE4,K3VWH2,K3W350,K3V931,K3UXM5,K3UZH9,K3VPN9,K3VRE4,K3UC58,K3UDA8,K3UTF4,K3V8I2,K3UV02,K3VXP1,K3VZH9,K3VFU7,K3W1H3,K3VAE2,K3VGA3,K3W2W0,K3V7E9,K3VUF8,K3VWV0,K3W2J4,K3W141,K3VKT9,K3W1D1,K3UQ26,K3VKM8,K3UBH4
2	GO:0003824	catalytic activity	Molecular Function	31	K3V6F9,K3W350,K3V931,K3UXM5,K3UZH9,K3VPN9,K3VRE4,K3VNQ9,K3UC58,K3UDA8,K3UTF4,K3V8I2,K3UV02,K3VXP1,K3VZH9,K3VFU7,K3W1H3,K3VAE2,K3VGA3,K3V7E9,K3VUF8,K3VWV0,K3W2J4,K3W141,K3VKT9,K3W1D1,K3UQ26,K3UBH4,K3VQX6,K3VSE4,K3VWH2
2	GO:0005488	binding	Molecular Function	15	K3VNQ9,K3VPK0,K3UDA8,K3UXM5,K3UZH9,K3V8I2,K3VPN9,K3VRE4,K3V931,K3VGA3,K3UDG0,K3VKM8,K3V6F9,K3V7E9,K3UBH4
2	GO:0005198	structural molecule activity	Molecular Function	2	K3UDG0,K3VSL9
2	GO:0016209	antioxidant activity	Molecular Function	2	K3V6F9,K3V8I2
2	GO:0005215	transporter activity	Molecular Function	1	K3W2W0
2	GO:0098772	molecular function regulator	Molecular Function	1	K3UDG0
3	GO:0016491	oxidoreductase activity	Molecular Function	9	K3V6F9,K3W350,K3V8I2,K3V7E9,K3UV02,K3VXP1,K3VZH9,K3VFU7,K3W1H3
3	GO:0016787	hydrolase activity	Molecular Function	17	K3V931,K3UXM5,K3UZH9,K3VPN9,K3VRE4,K3VNQ9,K3UC58,K3UDA8,K3UTF4,K3VAE2,K3VGA3,K3VKT9,K3W1D1,K3VUF8,K3VWV0,K3W2J4,K3W141
3	GO:0016829	lyase activity	Molecular Function	1	K3UBH4
3	GO:0016874	ligase activity	Molecular Function	1	K3UQ26
3	GO:0140096	catalytic activity, acting on a protein	Molecular Function	5	K3V931,K3UXM5,K3UZH9,K3VPN9,K3VRE4
3	GO:0003735	structural constituent of ribosome	Molecular Function	2	K3UDG0,K3VSL9
3	GO:0022857	transmembrane transporter activity	Molecular Function	1	K3W2W0
3	GO:0022892	substrate-specific transporter activity	Molecular Function	1	K3W2W0
3	GO:0005515	protein binding	Molecular Function	1	K3UDG0
3	GO:0001871	pattern binding	Molecular Function	1	K3VKM8
3	GO:0030246	carbohydrate binding	Molecular Function	2	K3VKM8,K3UDA8
3	GO:0036094	small molecule binding	Molecular Function	2	K3V6F9,K3V7E9
3	GO:0043167	ion binding	Molecular Function	10	K3VNQ9,K3UXM5,K3UZH9,K3V8I2,K3VPN9,K3VRE4,K3V931,K3VGA3,K3V6F9,K3V7E9
3	GO:0044877	macromolecular complex binding	Molecular Function	1	K3UDG0
3	GO:0048037	cofactor binding	Molecular Function	2	K3V6F9,K3V7E9
3	GO:0051540	metal cluster binding	Molecular Function	1	K3UBH4
3	GO:0097159	organic cyclic compound binding	Molecular Function	3	K3VPK0,K3V6F9,K3V7E9
3	GO:1901363	heterocyclic compound binding	Molecular Function	3	K3VPK0,K3V6F9,K3V7E9
3	GO:0004362	glutathione-disulfide reductase activity	Molecular Function	1	K3V6F9
3	GO:0004784	superoxide dismutase activity	Molecular Function	1	K3V8I2
3	GO:0030234	enzyme regulator activity	Molecular Function	1	K3UDG0
4	GO:0009055	electron transfer activity	Molecular Function	1	K3V6F9
4	GO:0016651	oxidoreductase activity, acting on NAD(P)H	Molecular Function	1	K3V6F9
4	GO:0016614	oxidoreductase activity, acting on CH-OH group of donors	Molecular Function	1	K3V7E9
4	GO:0016903	oxidoreductase activity, acting on the aldehyde or oxo group of donors	Molecular Function	1	K3W350
4	GO:0016645	oxidoreductase activity, acting on the CH-NH group of donors	Molecular Function	1	K3W350
4	GO:0016667	oxidoreductase activity, acting on a sulfur group of donors	Molecular Function	1	K3V6F9
4	GO:0016721	oxidoreductase activity, acting on superoxide radicals as acceptor	Molecular Function	1	K3V8I2
4	GO:0008233	peptidase activity	Molecular Function	5	K3V931,K3UXM5,K3UZH9,K3VPN9,K3VRE4
4	GO:0016788	hydrolase activity, acting on ester bonds	Molecular Function	3	K3VAE2,K3VKT9,K3W1D1
4	GO:0016798	hydrolase activity, acting on glycosyl bonds	Molecular Function	3	K3UC58,K3UDA8,K3UTF4
4	GO:0016810	hydrolase activity, acting on carbon-nitrogen (but not peptide) bonds	Molecular Function	1	K3VGA3
4	GO:0016817	hydrolase activity, acting on acid anhydrides	Molecular Function	1	K3VNQ9
4	GO:0019239	deaminase activity	Molecular Function	1	K3VGA3
4	GO:0016835	carbon-oxygen lyase activity	Molecular Function	1	K3UBH4
4	GO:0016879	ligase activity, forming carbon-nitrogen bonds	Molecular Function	1	K3UQ26
4	GO:0022891	substrate-specific transmembrane transporter activity	Molecular Function	1	K3W2W0
4	GO:0019899	enzyme binding	Molecular Function	1	K3UDG0
4	GO:0030247	polysaccharide binding	Molecular Function	1	K3VKM8
4	GO:0000166	nucleotide binding	Molecular Function	2	K3V6F9,K3V7E9
4	GO:0043168	anion binding	Molecular Function	2	K3V6F9,K3V7E9
4	GO:0043169	cation binding	Molecular Function	8	K3VNQ9,K3UXM5,K3UZH9,K3V8I2,K3VPN9,K3VRE4,K3V931,K3VGA3
4	GO:0043021	ribonucleoprotein complex binding	Molecular Function	1	K3UDG0
4	GO:0050662	coenzyme binding	Molecular Function	2	K3V6F9,K3V7E9
4	GO:0051536	iron-sulfur cluster binding	Molecular Function	1	K3UBH4
4	GO:0003676	nucleic acid binding	Molecular Function	1	K3VPK0
4	GO:1901265	nucleoside phosphate binding	Molecular Function	2	K3V6F9,K3V7E9
4	GO:0019207	kinase regulator activity	Molecular Function	1	K3UDG0
5	GO:0016668	oxidoreductase activity, acting on a sulfur group of donors, NAD(P) as acceptor	Molecular Function	1	K3V6F9
5	GO:0016620	oxidoreductase activity, acting on the aldehyde or oxo group of donors, NAD or NADP as acceptor	Molecular Function	1	K3W350
5	GO:0016646	oxidoreductase activity, acting on the CH-NH group of donors, NAD or NADP as acceptor	Molecular Function	1	K3W350
5	GO:0015036	disulfide oxidoreductase activity	Molecular Function	1	K3V6F9
5	GO:0070011	peptidase activity, acting on L-amino acid peptides	Molecular Function	1	K3V931
5	GO:0042578	phosphoric ester hydrolase activity	Molecular Function	3	K3VAE2,K3VKT9,K3W1D1
5	GO:0004553	hydrolase activity, hydrolyzing O-glycosyl compounds	Molecular Function	3	K3UC58,K3UDA8,K3UTF4
5	GO:0016814	hydrolase activity, acting on carbon-nitrogen (but not peptide) bonds, in cyclic amidines	Molecular Function	1	K3VGA3
5	GO:0016818	hydrolase activity, acting on acid anhydrides, in phosphorus-containing anhydrides	Molecular Function	1	K3VNQ9
5	GO:0008892	guanine deaminase activity	Molecular Function	1	K3VGA3
5	GO:0016836	hydro-lyase activity	Molecular Function	1	K3UBH4
5	GO:0016884	carbon-nitrogen ligase activity, with glutamine as amido-N-donor	Molecular Function	1	K3UQ26
5	GO:0015075	ion transmembrane transporter activity	Molecular Function	1	K3W2W0
5	GO:0019900	kinase binding	Molecular Function	1	K3UDG0
5	GO:0030248	cellulose binding	Molecular Function	1	K3VKM8
5	GO:0050660	flavin adenine dinucleotide binding	Molecular Function	2	K3V6F9,K3V7E9
5	GO:0050661	NADP binding	Molecular Function	1	K3V6F9
5	GO:0046872	metal ion binding	Molecular Function	8	K3VNQ9,K3V931,K3VGA3,K3UXM5,K3UZH9,K3V8I2,K3VPN9,K3VRE4
5	GO:0043022	ribosome binding	Molecular Function	1	K3UDG0
5	GO:0051537	2 iron, 2 sulfur cluster binding	Molecular Function	1	K3UBH4
5	GO:0003723	RNA binding	Molecular Function	1	K3VPK0
5	GO:0019887	protein kinase regulator activity	Molecular Function	1	K3UDG0
6	GO:0003842	1-pyrroline-5-carboxylate dehydrogenase activity	Molecular Function	1	K3W350
6	GO:0015037	peptide disulfide oxidoreductase activity	Molecular Function	1	K3V6F9
6	GO:0008237	metallopeptidase activity	Molecular Function	1	K3V931
6	GO:0008238	exopeptidase activity	Molecular Function	1	K3V931
6	GO:0008081	phosphoric diester hydrolase activity	Molecular Function	1	K3VAE2
6	GO:0016791	phosphatase activity	Molecular Function	2	K3VKT9,K3W1D1
6	GO:0016462	pyrophosphatase activity	Molecular Function	1	K3VNQ9
6	GO:0047547	2-methylcitrate dehydratase activity	Molecular Function	1	K3UBH4
6	GO:0008324	cation transmembrane transporter activity	Molecular Function	1	K3W2W0
6	GO:0019901	protein kinase binding	Molecular Function	1	K3UDG0
6	GO:0000287	magnesium ion binding	Molecular Function	1	K3VNQ9
6	GO:0046914	transition metal ion binding	Molecular Function	2	K3V931,K3VGA3
6	GO:0008135	translation factor activity, RNA binding	Molecular Function	1	K3VPK0
7	GO:0015038	glutathione disulfide oxidoreductase activity	Molecular Function	1	K3V6F9
7	GO:0008235	metalloexopeptidase activity	Molecular Function	1	K3V931
7	GO:0004180	carboxypeptidase activity	Molecular Function	1	K3V931
7	GO:0004427	inorganic diphosphatase activity	Molecular Function	1	K3VNQ9
7	GO:0008270	zinc ion binding	Molecular Function	2	K3V931,K3VGA3
7	GO:0003743	translation initiation factor activity	Molecular Function	1	K3VPK0
8	GO:0004181	metallocarboxypeptidase activity	Molecular Function	1	K3V931

## Sheet: CC
Level	GO_ID	Term	Type	Seqs_Num	Sequences
1	GO:0005575	cellular_component	Cellular Component	15	K3VQT1,K3VKM8,K3VP79,K3ULW1,K3VWH2,K3W2J3,K3W2W0,K3V6F9,K3V8I2,K3VQ53,K3VNQ9,K3VPK0,K3VUW9,K3UDG0,K3VSL9
2	GO:0005623	cell	Cellular Component	9	K3UDG0,K3VSL9,K3VQ53,K3V6F9,K3VNQ9,K3VPK0,K3VP79,K3V8I2,K3VUW9
2	GO:0044464	cell part	Cellular Component	9	K3VNQ9,K3VPK0,K3VQ53,K3VP79,K3V6F9,K3V8I2,K3UDG0,K3VSL9,K3VUW9
2	GO:0016020	membrane	Cellular Component	7	K3VP79,K3ULW1,K3VWH2,K3W2J3,K3W2W0,K3VUW9,K3VQT1
2	GO:0043226	organelle	Cellular Component	7	K3V6F9,K3UDG0,K3VSL9,K3VQ53,K3VP79,K3V8I2,K3VUW9
2	GO:0044422	organelle part	Cellular Component	6	K3VP79,K3V8I2,K3UDG0,K3VSL9,K3VQ53,K3VUW9
2	GO:0044425	membrane part	Cellular Component	5	K3ULW1,K3VWH2,K3W2J3,K3W2W0,K3VUW9
2	GO:0032991	macromolecular complex	Cellular Component	4	K3VQ53,K3VUW9,K3UDG0,K3VSL9
2	GO:0005576	extracellular region	Cellular Component	1	K3VKM8
2	GO:0031974	membrane-enclosed lumen	Cellular Component	1	K3V8I2
3	GO:0019867	outer membrane	Cellular Component	1	K3VP79
3	GO:0031090	organelle membrane	Cellular Component	2	K3VP79,K3VUW9
3	GO:0098805	whole membrane	Cellular Component	1	K3VP79
3	GO:0043233	organelle lumen	Cellular Component	1	K3V8I2
3	GO:0043234	protein complex	Cellular Component	1	K3VUW9
3	GO:1990904	ribonucleoprotein complex	Cellular Component	3	K3VQ53,K3UDG0,K3VSL9
3	GO:0043227	membrane-bounded organelle	Cellular Component	5	K3V6F9,K3VP79,K3V8I2,K3VUW9,K3VQ53
3	GO:0043228	non-membrane-bounded organelle	Cellular Component	2	K3UDG0,K3VSL9
3	GO:0043229	intracellular organelle	Cellular Component	7	K3V6F9,K3UDG0,K3VSL9,K3VQ53,K3VP79,K3V8I2,K3VUW9
3	GO:0031300	intrinsic component of organelle membrane	Cellular Component	1	K3VUW9
3	GO:0044446	intracellular organelle part	Cellular Component	6	K3VQ53,K3V8I2,K3UDG0,K3VSL9,K3VP79,K3VUW9
3	GO:0031224	intrinsic component of membrane	Cellular Component	5	K3ULW1,K3VWH2,K3W2J3,K3W2W0,K3VUW9
3	GO:0044455	mitochondrial membrane part	Cellular Component	1	K3VUW9
3	GO:0098796	membrane protein complex	Cellular Component	1	K3VUW9
3	GO:0005622	intracellular	Cellular Component	9	K3UDG0,K3VSL9,K3VQ53,K3V6F9,K3VNQ9,K3VPK0,K3VP79,K3V8I2,K3VUW9
3	GO:0031975	envelope	Cellular Component	2	K3VP79,K3VUW9
3	GO:0044424	intracellular part	Cellular Component	9	K3VNQ9,K3VPK0,K3VQ53,K3VP79,K3V6F9,K3V8I2,K3UDG0,K3VSL9,K3VUW9
4	GO:0031968	organelle outer membrane	Cellular Component	1	K3VP79
4	GO:0019866	organelle inner membrane	Cellular Component	1	K3VUW9
4	GO:0031966	mitochondrial membrane	Cellular Component	2	K3VP79,K3VUW9
4	GO:0098588	bounding membrane of organelle	Cellular Component	1	K3VP79
4	GO:0070013	intracellular organelle lumen	Cellular Component	1	K3V8I2
4	GO:0098798	mitochondrial protein complex	Cellular Component	1	K3VUW9
4	GO:0030529	intracellular ribonucleoprotein complex	Cellular Component	3	K3VQ53,K3UDG0,K3VSL9
4	GO:0043231	intracellular membrane-bounded organelle	Cellular Component	5	K3V6F9,K3VP79,K3V8I2,K3VUW9,K3VQ53
4	GO:0031967	organelle envelope	Cellular Component	2	K3VP79,K3VUW9
4	GO:0043232	intracellular non-membrane-bounded organelle	Cellular Component	2	K3UDG0,K3VSL9
4	GO:0031301	integral component of organelle membrane	Cellular Component	1	K3VUW9
4	GO:0098573	intrinsic component of mitochondrial membrane	Cellular Component	1	K3VUW9
4	GO:0044391	ribosomal subunit	Cellular Component	2	K3UDG0,K3VSL9
4	GO:0044428	nuclear part	Cellular Component	1	K3VQ53
4	GO:0044429	mitochondrial part	Cellular Component	3	K3V8I2,K3VP79,K3VUW9
4	GO:0016021	integral component of membrane	Cellular Component	5	K3VUW9,K3ULW1,K3VWH2,K3W2J3,K3W2W0
4	GO:0098800	inner mitochondrial membrane protein complex	Cellular Component	1	K3VUW9
4	GO:0005737	cytoplasm	Cellular Component	8	K3UDG0,K3VSL9,K3V6F9,K3VP79,K3V8I2,K3VUW9,K3VNQ9,K3VPK0
4	GO:0044444	cytoplasmic part	Cellular Component	6	K3V6F9,K3V8I2,K3UDG0,K3VSL9,K3VP79,K3VUW9
5	GO:0005741	mitochondrial outer membrane	Cellular Component	1	K3VP79
5	GO:0005743	mitochondrial inner membrane	Cellular Component	1	K3VUW9
5	GO:0005759	mitochondrial matrix	Cellular Component	1	K3V8I2
5	GO:0030532	small nuclear ribonucleoprotein complex	Cellular Component	1	K3VQ53
5	GO:0005840	ribosome	Cellular Component	2	K3UDG0,K3VSL9
5	GO:0005739	mitochondrion	Cellular Component	4	K3VP79,K3V8I2,K3VUW9,K3V6F9
5	GO:0005634	nucleus	Cellular Component	2	K3VQ53,K3V6F9
5	GO:0005740	mitochondrial envelope	Cellular Component	2	K3VP79,K3VUW9
5	GO:0032592	integral component of mitochondrial membrane	Cellular Component	1	K3VUW9
5	GO:0031304	intrinsic component of mitochondrial inner membrane	Cellular Component	1	K3VUW9
5	GO:0015934	large ribosomal subunit	Cellular Component	1	K3UDG0
5	GO:0015935	small ribosomal subunit	Cellular Component	1	K3VSL9
5	GO:0061617	MICOS complex	Cellular Component	1	K3VUW9
5	GO:0005829	cytosol	Cellular Component	3	K3UDG0,K3VSL9,K3V6F9
5	GO:0044445	cytosolic part	Cellular Component	2	K3UDG0,K3VSL9
6	GO:0022626	cytosolic ribosome	Cellular Component	2	K3UDG0,K3VSL9
6	GO:0031305	integral component of mitochondrial inner membrane	Cellular Component	1	K3VUW9
6	GO:0022625	cytosolic large ribosomal subunit	Cellular Component	1	K3UDG0
6	GO:0022627	cytosolic small ribosomal subunit	Cellular Component	1	K3VSL9

## Sheet: Sheet1
metabolic process(BP)	15
cellular process(BP)	9
response to stimulus (BP)	3
regulation of biological(BP)	2
localization(BP)	2
biological regulation(BP)	2
developmental process(BP)	1
positive regulation of biological process(BP)	1
catalytic activity(MF)	31
binding(MF)	15
stuctural molecule activity (MF)	2
antiozidant activity(MF)	2
transporter activity(MF)	1
molecular function regulator(MF)	1
cell(CC)	9
cell part(CC)	9
membrane(CC)	7
organelle(CC)	7
organelle part(CC)	6
membrane part(CC)	5
macromolecular complex(CC)	4
extracellular region(CC)	1
membrane-enclosed lumen(CC)	1
